# Supplementary material for: Potential therapeutic effects of traditional Chinese medicine in acute mountain sickness: pathogenesis, mechanisms and future directions
Source: Front Pharmacol. 2024 Jun 4;15:1393209. doi: 10.3389/fphar.2024.1393209 (PMC11183292; doi:10.3389/fphar.2024.1393209)
Supplement: Supplementary file 1 [file Table1.xlsx]

## Sheet: Herbs
No.	Herbs name	Latin name	Botanical drug name	Type of Herbs	Frequency
1	Danshen	SALVIAE MILTIORRHIZAE RADIX ET RHIZOMA	Salvia miltiorrhiza Bge.	Activating blood and removing stasis	6
2	Huangqi	ASTRAGALI RADIX	Astragalus membranaceus (Fisch.)	Invigorating Qi	5
3	Dangshen	CODONOPSIS RADIX	Codonopsis pilosula (Franch.) Nannf.	Invigorating Qi	4
4	Hongjingtian	RHODIOLAE CRENULATAE RADIX ET RHIZOMA	Rhodiola rosea L.	Invigorating Qi	3
5	Sanqi	NOTOGINSENG RADIX ET RHIZOMA	Panax notoginseng (Burkill) F.H. Chen	Hemostasis	3
6	Bingpian	BORNEOLUM	Cinnamomum camphora (L.) Presl	Inducing resuscitation	3
7	Renshen	GINSENG RADIX ET RHIZOMA	Panax ginseng C.A. Mey.	Invigorating Qi	3
8	Shashen	GLEHNIAE RADIX	Adenophora tetraphylla (Thunb.)Fisch.	Invigorating Qi, Nourishing Yin	2
9	Danggui	ANGELICAE SINENSIS RADIX	Angelica sinensis (Oliv.) Diels	Blood tonification	2
10	Gouqizi	LYCII FRUCTUS	Lycium barbarum L.	Nourishing Yin	2
11	Yinxingye	GINKGO FOLIUM	Ginkgo biloba L.	Activating blood and removing stasis	2
12	Chuanxiong	CHUANXIONG RHIZOMA	Ligusticum chuanxiong Hort.	Activating blood and removing stasis	2
13	Zhizi	GARDENIAE FRUCTUS	Gardenia jasminoides Ellis	clear heat and dampness	2
14	Shexiang	MOSCHUS	Moschus berezovskii Flerov	Inducing resuscitation	2
15	Xiyangshen	PANACIS QUINQUEFOLII RADIX	Panax quinquefolium L.	Invigorating Qi, Nourishing Yin	1
16	Yujin	CURCUMAE RADIX	Curcuma wenyujin Y. H. Chen et C. Ling	Activating blood and Qi	1
17	meiguihua	ROSAE RUGOSAE FLOS	Rosa rugosa Thunb.	Activating Qi	1
18	Hetaoren	JUGLANDIS SEMEN	Juglans regia L.	Nourishing kidney	1
19	Dilong	PHERETIMA	Pheretima aspergillum (E.Perrier)	clear heat and blood vessels	1
20	Huangjing	POLYGONATI RHIZOMA	Polygonatum kingianum Coll.et Hemsl.	Invigorating Qi, Nourishing Yin	1
21	Honghua	CARTHAMI FLOS	Carthamus tinctorius L.	Activating blood and removing stasis	1
22	Shanzha	CRATAEGI FRUCTUS	Crataegus pinnatifida Bge.	Activating Qi and removing stasis	1
23	Gouteng	UNCARIAE RAMULUS CUM UNCIS	Uncaria rhynchophylla（Miq.）Miq. ex Havil.	calm the liver to stop the wind	1
24	Shuizhi	HIRUDO	Whitmania pigra Whitman	Activating blood and removing stasis	1
25	Niuhuang	BOVIS CALCULUS	Bos taurus domesticus Gmelin	relieve fever	1
26	Chenpi	CITRI RETICULATAE PERICARPIUM	Citrus reticulata Blanco	drying dampness and resolving phlegm	1
27	Wujiapi	ACANTHOPANACIS CORTEX	Acanthopanax gracilistylus W. W. Smith	Expelling wind and dehumidifying	1
28	Quanxie	SCORPIO	Buthus martensii Karsch	activating meridians to stop pain	1
29	Dahuang	RHEI RADIX ET RHIZOMA	Rheum palmatum L.	Clearing away heat and purging fire	1
30	Lurong	CERVI CORNU PANTOTRICHUM	Cervus nippon Temminck	Nourishing kidney	1
31	Shanzha	CINNAMOMI CORTEX	Cinnamomum cassia Presl	Dispelling cold and relieving pain	1
32	Suhexiang	STYRAX	Liquidambar orientalis Mill.	Inducing resuscitation	1
33	Niuhuang	BUFONIS VENENUM	Bufo bufo gargarizans Cantor	Inducing resuscitation	1
